# Supplementary material for: Copper Ionophores as Novel Antiobesity Therapeutics
Source: Molecules. 2020 Oct 27;25(21):4957. doi: 10.3390/molecules25214957 (PMC7672559; doi:10.3390/molecules25214957)
Supplement: Supplementary file 1 [file molecules-25-04957-s001.zip]

Archive with 2 entries (2 files):
- Figure S1.pdf
- Text S1.docx
